# Supplementary material for: hCoCena: horizontal integration and analysis of transcriptomics datasets
Source: Bioinformatics. 2022 Aug 26;38(20):4727–34. doi: 10.1093/bioinformatics/btac589 (PMC9563699; doi:10.1093/bioinformatics/btac589)
Supplement: btac589_Supplementary_Data [file btac589_supplementary_data.zip]

Archive with 2 entries (2 files):
- hCoCenaSuppFig1_1.eps
- hCoCenaSuppFig2.eps
